# Supplementary material for: Fatness but Not Fitness Relative to the Fat-Free Mass Is Related to C-Reactive Protein in 18 Year-Old Adolescents
Source: PLoS One. 2015 Jun 15;10(6):e0130597. doi: 10.1371/journal.pone.0130597 (PMC4468067; doi:10.1371/journal.pone.0130597)
Supplement: S1 Dataset — (XLSX) [file pone.0130597.s001.xlsx]

## Sheet: Sheet1
ID	Weight	Height	Waist C	BMI	Sex	VO2max	VO2max FFM	Fat	Trunkfat	aFM	FFM	%fat	CRP	HOMA
1001	73.9	172	81.8	24.98	0	40.5	66.94	13.7567	28.2766	2.45177	45.41	38.3732	1.11	1.68
1002	68.6	174.2	75.1	22.61	0	36.7	55.08	10.9249	22.1237	1.91479	45.03	32.9466	0.79	2.19
1004	61.4	168.3	74.9	21.69	0	39.4	55.58	7.25335	17.1088	1.04428	43.54	28.2095	0.33	2.51
1005	66.7	180.7	85	20.43	0	50.1	70.09	9.10788	18.2401	1.65098	47.51	27.7421	5.19	0.96
1006	64.3	166.7	77.8	23.14	0	42.1	58.48	6.95224	17.8556	1.01265	46.17	27.8869	0.34	2.02
1007	49.7	168.4	68.8	17.53	0	40.3	55.66	5.75881	13.2022	0.885711	35.39	27.1691	6.16	1.38
1009	77	161.1	96.4	29.68	0	37.7	62.28	14.3985	31.1129	2.66061	47.04	39.8091	0.55	2.19
1010	54.8	163.6	70	20.47	0	36.5	56.79	8.25897	18.4134	1.18466	35.22	34.332	0.62	1.49
1011	57.6	168.5	71	20.28	0	49	69	7.19442	16.2385	0.988707	41.02	28.3621	0.7	1.92
1012	54.9	162.8	66.4	20.71	0	41.4	58.62	6.22029	17.1168	0.717729	38.72	30.6531	1.67	1.88
1013	55.5	172.4	73.9	18.67	0	44.7	61.77	6.26496	14.6523	1.02471	40.47	26.5803	1.93	0.82
1014	71.1	177.5	74.7	22.56	0			9.07746	24.1931	1.3557	47.13	33.9204	3.92	1.03
1015	60.9	176	71	19.67	0	44	58.06	5.07854	14.3889	0.739257	45.99	23.831	0.23	1.56
1016	66.7	177.5	86.7	21.18	0	37.3	56.76	9.14098	21.5763	1.61837	44.57	32.6188	0.24	1.82
1017	58.6	172.7	71.3	19.65	0	31.9	48.85	8.3548	19.5518	1.45963	38.69	33.5704	0.31	1.58
1018	71.8	183.1	81	21.42	0	42.3	57.67	7.52764	19.6237	1.06604	52.19	27.3254	0.33	0.16
1019	70.7	167.7	77.9	25.14	0	41.1	58.4	9.3966	21.8601	1.35516	49.65	30.5674	0.76	0.61
1020	69.5	171.2	80.9	23.71	0	35.4	54.43	11.0224	25.3227	1.90395	45.38	35.8164	1.57	0.84
1021	60.8	170.9	71.1	20.82	0	41.5	58.13	6.52157	16.8279	0.97226	42.49	28.3683	0.18	0.5
1022	61	168.6	75.9	21.46	0	43.3	55.05	6.4308	13.9253	0.978064	47.23	22.7718	0.22	0.84
1023	74.4	158.2	88.6	29.74	0								1.72	2.76
1024	57.7	175.5	68.5	18.73	0	40.3	55.91	6.33392	17.3739	0.724562	41.67	29.4242	6.67	1.11
1025	60.2	175.4	71.4	19.57	0	47.1	60.62	5.55588	13.985	0.706606	46.68	23.051	0.3	1.28
1026	65.6	167.5	83.5	23.39	0	35.5	55.25	11.8819	23.4975	2.06609	42.36	35.682	1.57	2.21
1027	54.8	168.5	63.9	19.3	0	48.9	65.45	5.30253	14.328	0.738562	41.41	25.708	0.32	1.03
1028	58.5	167.6	74.9	20.82	0	34	54.28	10.6364	20.9754	1.78723	36.48	36.508	3.09	4.43
1031	70.4	175.7	78.4	22.81	0	39.2	58.47	9.64383	23.5396	1.36828	46.86	33.4372	3.44	1.79
1032	55.2	165.9	70	20.06	0	41.8	58.24	6.86696	15.6538	1.05209	39.32	28.4758	2.73	2.16
1033	73.1	155.9	95.5	30.09	0	31.3	57.95	16.5685	33.6154	3.06451	39.35	46.0727	3.99	2.3
1034	66.2	170.6	74.1	22.75	0	38.4	56.98	8.33897	20.5105	1.35694	44.93	31.3419	0.26	1.45
1036	57.9	160.5	71.8	22.48	0	41.5	57.21	6.58967	16.4454	0.831345	42.13	28.0779	0.7	0.98
1037	61.2	167.1	75.6	21.92	0	32.9	53.76	9.17495	22.6573	1.52541	37.76	37.4991	1.21	3.26
1038	56.8	174.7	71.6	18.61	0	38.4	52.3	5.41433	14.4179	0.669896	43.21	25.0196	0.23	0.99
1040	73.5	173.7	80	24.37	0	47.4	64.23	9.9651	20.0816	1.7107	54.33	26.9862	2.74	1
1041	58.3	162.8	77.6	21.99	0	32.7	49.58	8.82253	19.3942	1.62244	38.53	33.4844	1.85	1.71
1042	73.5	168.4	85.1	25.93	0	40.4	62.33	11.9848	24.5649	2.21221	48.13	33.7913	0.86	1.07
1043	65.6	161.9	76.9	25.04	0	37.1	55.24	9.19724	22.1612	1.50533	44.35	33.3199	1.01	1.17
1044	63.3	155.6	75.2	26.14	0	35.8	54.94	9.89029	21.5561	1.8889	41.68	34.0882	0.76	1.11
1045	51.5	167.2	71.7	18.43	0	39.1	56.25	7.43005	15.4996	1.05166	36.09	30.0461	0.71	2.19
1046	54.2	169.8	76.3	18.79	0	36.7	54.81	7.25127	17.5762	1.19876	36.67	32.3995	1.43	1.51
1047	61.8	152.9	87.4	26.42	0	36.4	56.88	10.9535	21.5127	2.18838	40.44	34.7252	0.35	2.98
1048	66.3	171.3	81	22.59	0	33.8	56.4	11.7215	26.4659	2.20097	39.71	39.9912	0.68	1.9
1049	75.1	172	81.3	25.38	0	45.9	65.68	11.4363	23.5575	1.9261	52.99	30.7758	0.43	1.84
1050	82.6	169.3	86.4	28.81	0	34.6	56.39	15.1077	31.3468	2.63244	50.72	38.1979	0.48	1.85
1053	65	168	80.7	23.03	0	45.7	67.05	9.29976	21.2779	1.66658	45.19	32.0107	0.43	1.96
1054	54.7	169.2	68.1	19.1	0	39.9	57.96	7.17512	16.7899	1.27251	38.13	30.5735	0.5	1.39
1055	61.9	159.5	73.3	24.33	0	44.9	69.46	9.73713	20.9056	1.67721	40.02	34.3116	1.27	1.38
1056	65.3	178.2	67.6	20.56	0	46.9	61.24	5.95609	15.8312	0.797581	50.13	23.9993	0.21	0.49
1501	60	172	73	20.28	1	65.8	76.4	2.81912	7.9252	0.337642	52.1	13.204	2.57	1.64
1502	83.9	175.9	94.3	27.12	1	45.8	67.36	14.2002	25.9294	2.87509	57.75	30.9878	0.5	3.78
1503	84.6	195.1	79	22.23	1	49.2	58.33	5.89158	13.3714	0.932882	71.49	15.756	2.3	1.7
1504	88.2	197	80.9	22.73	1	62.6	72.82	5.05997	11.8536	0.638041	77.31	13.2936	0.3	1.09
1505	70.3	185.7	77.4	20.38	1	53.7	65.11	5.36623	11.9619	0.832039	58.21	17.0477	2.78	1.35
1506	68.9	176.6	77.4	22.08	1	54	65.2	5.58174	13.0812	0.886185	56.6	18.774	4.93	0.68
1507	64.6	166.5	73.7	23.29	1	63.4	69.87	2.99429	8.06831	0.324574	58.25	12.1661	0.73	1
1508	76.4	184.5	80.2	22.43	1	53	66.33	7.19259	15.2064	1.10844	60.91	19.9778	0.79	0.99
1509	76.5	188	77.8	21.64	1	52.4	59.78	3.00513	9.19306	0.284486	68.25	11.8709	0.78	0.88
1510	68.5	183.3	77.8	20.39	1	53.9	66.17	6.29732	13.4632	0.918963	55.77	19.4474	1.31	2.86
1511	82.3	180.1	89.2	25.36	1	56.2	73.42	9.12341	19.4647	1.61825	63.61	23.4312	0.6	1.48
1512	78.7	181.4	78	23.91	1	54.4	63.77	4.39503	11.3575	0.535625	69.31	14.0798	0.79	1.71
1513	57.4	178	68.6	18.12	1	49.4	60.39	4.34917	10.4475	0.642441	48.69	17.6677	0.48	1.71
1514	76.8	194.3	77.6	20.35	1	46.7	55.73	5.75956	11.6185	0.821956	64.78	15.2088	0.88	2.07
1515	56.3	166.9	74	20.22	1	55.9	64.2	3.3095	7.45555	0.531506	48.91	13.2265	0.44	0.86
1516	95.3	203.5	82.7	23.01	1	60.9	76.57	6.7603	16.4182	0.941576	76.4	17.6882	0.39	0.44
1517	103.7	179	99.7	32.36	1	50.3	75.42	17.4018	34.7264	3.40302	68.82	33.5383	2.09	5.32
1518	82.4	185.9	88.6	23.83	1	56.5	78.01	12.0308	23.2406	2.18942	60.63	27.7099	0.29	1.62
1519	80.4	182.2	83.7	24.22	1	44.9	56.34	7.64574	16.4538	1.30704	64.43	20.3424	0.32	3.26
1521	90	181.7	96.3	27.25	1	46.2	63.56	14.5556	25.9638	2.87174	65.29	28.4517	2.34	1.26
1522	69.1	188.7	73.4	19.41	1	51.8	56.99	3.43467	8.4894	0.440555	62.99	11.8768	0.36	1.13
1523	67.2	181.6	77.8	20.38	1	47.7	59.62	6.93375	14.7501	1.03515	53.51	21.6099	0.52	1.06
1524	88.6	185.5	95.1	25.74	1	47	62.78	10.6134	21.4022	1.90975	66.58	24.3254	1.44	0.52
1525	83.1	186.8	87.4	23.81	1	49.4	60.03	6.52298	15.9405	0.985238	68.3	18.9233	0.26	1.25
1526	80.9	182.9	85.6	24.19	1	46.2	65.37	11.0347	23.8452	1.81114	58.13	29.0883	0.52	1.49
1527	69.6	177.3	78.3	22.13	1	62.5	73.13	5.51769	11.2033	0.911868	60.03	15.7283	0.26	0.48
1528	76.3	184.9	77.3	22.32	1	54.7	69.99	9.67159	17.4344	1.71439	59.86	22.5551	0.67	1.19
1529	94.9	181.4	99.4	28.85	1	52.9	70.72	15.319	25.3504	2.96655	71.27	26.2381	1.13	3.25
1530	75.3	183.6	77.5	22.34	1	55	63.51	5.3886	10.7983	0.825188	66.29	14.0085	0.46	1.5
1531	60.4	182.4	70.4	18.15	1	50.8	58.66	3.55294	8.53492	0.533514	53.19	13.8284	0.98	1.15
1532	79	181.1	90.1	24.1	1	40.5	54.95	11.0914	20.6515	1.98264	58.6	26.0571	0.45	3.16
1533	89.4	189.6	89.8	24.87	1	54.5	71.05	8.02417	18.8814	1.29669	69.52	21.3577	0.45	1.25
1534	62.3	177.6	71.9	19.75	1	51.7	60.56	3.91141	9.483	0.513013	54.49	14.8229	0.51	1.92
1535	127	191.5	131.8	34.63	1	31.9	63.61	32.4084	60.988	6.70558	64.77	48.4964	2.92	4.54
1536	82.1	187	83	23.48	1	43	55.03	9.33195	18.8692	1.60731	63.97	22.7787	0.9	7.68
1539	65	183.5	73	19.31	1	52.8	61.25	3.53712	9.43118	0.436672	56.82	14.2363	0.42	1.39
1540	70.4	186.8	78.9	20.18	1	50.1	63.51	6.32164	14.6914	1.04281	55.74	20.8599	0.61	0.99
1541	60.8	172.2	71.9	20.5	1	56.6	66.2	3.40869	8.77723	0.504497	51.81	14.486	0.38	0.76
1542	92.1	179.9	94.4	28.44	1	48.5	67.26	11.8918	24.0714	2.06757	66.16	26.6763	3.84	1.43
1543	84.3	182.6	85.7	25.27	1	57.8	72.16	8.36013	19.168	1.35348	67.77	22.0489	1.07	1.79
1544	80	191.9	86.5	21.73	1	54.8	67.15	8.15292	15.1717	1.4633	65.67	18.7667	0.36	1.64
1545	78.3	190.8	81.5	21.5	1	60.6	70.95	5.44572	10.9151	0.553175	67.65	13.8923	0.41	1
1546	63	181.5	76.7	19.12	1	53.7	62.87	3.52806	8.62661	0.499762	54.88	13.5845	0.3	0.8
1547	66.6	174.3	75.6	21.92	1	57.2	67.07	4.11748	9.42594	0.580497	57.11	14.1672	0.82	0.82
1548	59.3	176.7	72.4	18.99	1	49.9	62.08	4.31213	11.184	0.549503	48.49	18.7425	0.96	0.88
1549	69.4	188.8	74.9	19.47	1	54	60.72	3.04479	7.28045	0.354242	62.42	10.446	0.26	1.7
1550	70.6	179.2	77.4	21.99	1	44.7	52.58	4.99754	10.5624	0.666107	60.67	14.8285	0.44	1.43
2001	61.3	169.5	74.5	21.34	0	46	66.49	6.58589	16.2697	0.945112	42.86	27.5141	0.2	1.28
2002	60.1	168.9	70.3	21.07	0	34.6	49.75	7.22848	17.4951	0.975419	41.61	29.599	0.22	1.1
2003	60.5	171.2	71.4	20.63	0	45.8	61.8	7.07989	15.9406	1.12608	45.31	26.0253	0.25	1.6
2004	58.3	177.3	64.6	18.55	0	41.5	57.41	5.55089	15.1722	0.692468	42.5	26.3081	0.29	1.59
2005	47.8	161.9	63.1	18.24	0	36.4	50.01	5.12436	12.8351	0.779894	35.39	26.6146	1.46	2.18
2006	48.7	163.6	60.1	18.2	0	42.5	57.72	4.44624	12.0784	0.543775	36.73	24.7467	0.75	1.49
2007	57.8	162.3	71.8	21.94	0	42	56.64	6.27602	15.2453	0.922093	43.43	25.9831	0.23	0.86
2008	53.5	165	69.5	19.64	0	41.4	52.86	5.10979	12.2078	0.726597	41.81	22.5999	1.48	1.46
2010	73.8	176.4	87.9	23.71	0	33.1	52.96	12.3636	27.141	2.24913	46.26	36.9755	0.45	1.87
2011	63.3	154.4	79.2	26.54	0	39.4	61.75	10.1263	22.4443	1.72831	40.32	35.7568	1.78	0.86
2012	60	172.7	72.3	20.11	0	47.4	64.58	6.19917	15.0185	0.959709	44.6	25.192	0.65	1.42
2013	56.1	173.9	69.7	18.54	0	34.9	52.59	8.00254	17.6759	1.3671	37.27	32.1692	0.61	1.32
2014	59.8	159.1	77	23.63	0	43.3	60.9	7.69633	17.7495	1.19113	43.02	29.2081	1.1	1.2
2015	61.1	170.8	73.8	20.95	0	41.9	61.48	7.39591	19.1756	1.11267	42.13	31.2798	0.42	0.48
2016	61.1	163.7	73.8	22.8	0	45.6	61	6.59278	15.9506	1.22632	46.39	25.5843	0.59	0.73
2018	62.6	166.2	79.7	22.67	0	39.6	63.85	10.62	22.4559	1.77279	39.62	36.1732	0.75	1.02
2019	57.2	166.1	75.1	20.72	0	38	56.4	8.96416	18.1058	1.70555	38.3	32.1	7.16	1.49
2020	72.1	170.5	86.1	24.8	0	41.8	63.67	11.4264	24.3217	1.9757	46.96	34.1212	0.59	0.84
2021	64.6	172.3	77.8	21.75	0	42.5	57.97	7.00984	17.3285	1.02706	48.3	26.4042	2.41	1.16
2022	81.9	169.1	87.6	28.64	0	34.7	54.25	15.34	29.8976	2.7619	52.17	36.4321	1.61	2.18
2023	64	167.5	76.9	22.81	0	45.5	68.94	9.19672	20.161	1.49558	42.5	32.1751	0.28	0.76
2024	65.1	173.9	74.6	21.53	0	41.4	58.53	7.47879	18.7692	1.19022	47.33	28.3969	0.32	2.22
2026	67.8	169.5	83	23.6	0	38.2	62.01	12.2859	24.3907	1.90599	41.77	36.8672	2.32	1.13
2027	74.7	166.8	86.1	26.86	0	39.2	61.97	9.88058	26.6988	1.75083	47.44	36.0115	0.77	0.78
2028	57.3	167.4	70.5	20.45	0	43.6	59.77	6.22434	15.1442	0.876386	41.99	26.5047	0.14	0.71
2029	65.5	168	71.4	23.22	0								0.11	0.88
2030	59.9	170.7	71.4	20.57	0	44.1	68.21	8.19144	18.7703	1.14668	38.99	32.4942	3.12	2.07
2031	61.3	166.5	70.3	22.1	0	57.5	74.91	6.23116	14.6356	0.815717	47.53	23.5447	0.12	0.71
2032	50.5	170	66	17.48	0	45.8	59.82	3.99777	11.7201	0.504799	39.28	22.9793	0.39	0.27
2033	58.1	169.6	68.3	20.21	0			4.03871	10.7533	0.513226	47.07	18.5959	0.34	1.08
2034	64.4	173.9	69.9	21.29	0	50.9	63.06	4.70423	12.2031	0.608194	51.7	19.0975	0.17	0.88
2035	51.1	164.8	64.3	18.82	0	42.3	57.85	5.35824	13.7899	0.775946	38.89	26.1765	0.88	0.93
2037	58.7	171.5	69.9	19.95	0	32.7	48.08	6.85133	17.0545	1.21061	40.55	29.6043	2.31	0.36
2038	53.6	171.5	65.5	18.22	0	40.5	56.23	5.298	15.1311	0.637188	39.31	27.7955	2.01	2.24
2039	62.1	167.6	69.6	22.11	0	45.1	63.01	5.96745	16.8923	0.702649	44.28	27.6133	0.21	0.9
2040	66.1	158.9	84.2	26.18	0	42.6	63.35	10.9518	21.9063	1.88703	44.2	33.1372	0.83	1.01
2041	61.1	164.8	69.7	22.49	0	39.2	56.32	7.38319	18.5843	1.12456	43.32	30.0199	1.52	2.15
2043	55.1	167.7	67.6	19.58	0	59.4	73.64	3.62955	10.7433	0.433841	45.22	19.1974	1.74	0.77
2044	70.7	172.4	78.2	23.79	0			11.317	24.3282	2.00574	46.62	34.2901	2.48	1.57
2045	69.5	165.9	81.7	25.24	0	42.5	61.85	9.63504	21.7461	1.58727	48.02	31.1704	2.1	1.41
2046	49.9	167.2	61.8	17.85	0	42.5	59.97	6.05052	14.0645	0.864985	35.85	28.1755	2.08	1.8
2047	56.8	165.6	69.7	20.7	0	40.4	54.36	6.95855	15.7324	1.02698	41.94	27.2778	0.27	2.27
2048	64.5	169.1	73.8	22.55	0	47.9	61.45	5.18804	13.3466	0.599797	50.12	21.0279	0.36	0.27
2049	59.6	168.3	69.1	21.03	0	38.2	56.57	7.9315	19.2918	0.981254	40.66	32.1799	1.56	1.77
2050	58.8	159.5	72.4	23.1	0	37.3	53.43	7.81611	17.9065	1.25234	41.17	30.3094	2.57	2.26
2051	52.1	162.1	64.8	19.84	0	45.1	60.16	4.93365	12.9293	0.579691	39.56	24.6324	1.04	1.33
2052	68.2	169.3	74.9	23.79	0	42.8	61.39	7.62354	20.5554	1.00848	47.73	30.1016	0.76	3.18
2053	50.9	162	68.2	19.4	0	49	71.22	6.5042	15.5414	1.15086	35.38	30.5176	0.46	0.84
2501	81.6	175.9	86.7	26.37	1	59	69.62	6.45999	13.8836	1.16754	69.23	16.7044	0.9	1.94
2502	79	190.1	77.5	21.86	1	52.9	62.72	3.73691	10.7746	0.4492	67.29	13.8028	0.22	1.04
2503	71.6	185	73.6	20.91	1	51.7	62.24	4.83601	12.0436	0.655175	59.92	16.7346	0.27	2.22
2504	68.5	181.9	74.9	20.71	1	54.7	63.77	3.47055	8.50643	0.470825	60.37	12.3505	0.59	1.16
2505	51.8	164	69	19.26	1	56.3	70.41	4.27242	10.2402	0.60796	41.75	19.6955	0.25	0.76
2506	85.9	184.1	82.1	25.34	1	54.9	70.4	7.1794	17.2332	1.12852	67.62	20.3105	7.31	1.9
2507	96.1	188.6	90.6	27.02	1	46.7	69.65	14.6328	30.8414	2.56575	65.33	32.0691	0.83	4.58
2508	65.2	177.9	73	20.6	1	53.9	63.22	4.40762	10.29	0.697877	54.09	15.982	0.32	0.92
2509	69.6	175.4	77.5	22.62	1	48.2	60.97	5.77642	14.2362	0.844737	54.45	20.7263	0.34	1.59
2510	100.3	179.2	88.6	31.23	1	44.6	53.6	8.26806	18.6359	1.42177	85.45	17.9037	1.46	1.98
2511	78.8	175.3	87.3	25.65	1	50.2	69.13	10.6105	22.3562	1.81107	56.71	28.2765	0.48	1.7
2512	90.7	189.2	81.6	25.34	1	43.4	51.44	6.56136	14.7061	0.881312	76.4	16.1423	6.01	1.53
2513	67.5	187.4	74.8	19.22	1	60.1	67.39	2.58727	7.68183	0.343049	60.24	11.3094	0.75	1.65
2514	74.9	182.4	81.2	22.51	1	56.1	65.38	5.33222	11.9305	0.894475	63.78	15.7575	0.4	0.31
2515	88.8	194.4	82.8	23.49	1	57.5	64.04	4.03994	9.52349	0.486807	80.73	10.5523	0.34	2.03
2516	67.1	179.2	77.4	20.9	1	63.7	69.17	2.73851	6.6473	0.347242	62.75	9.57884	0.73	0.46
2517	76.1	185.3	83.7	22.16	1	51.7	66.87	8.10137	16.9656	1.4396	58.62	22.4451	5.17	0.53
2518	64.1	180.6	75.2	19.65	1	46.7	63.25	7.15784	16.4875	1.08826	47.27	25.8596	0.71	1.96
2519	65.9	179.5	75	20.45	1	56.7	71.26	3.9936	11.5755	0.438549	53.04	17.9139	0.94	1.16
2520	79.9	180.3	81.4	24.58	1	49.7	66.58	10.0221	20.631	1.65598	60.68	25.3734	0.47	2.02
2521	64.8	186.5	72	18.62	1	59.1	74.59	4.22772	11.8153	0.597144	51.75	18.5887	2.09	2.31
2522	65.1	184.8	75	19.06	1	67.9	74.12	2.54239	6.34854	0.367696	60.58	9.48589	0.27	0.4
2523	86.4	193.6	82.5	23.05	1	67.5	81.06	6.62171	14.255	1.12173	71.92	16.542	0.42	2.01
2524	71.8	185.2	74.3	20.93	1	54.6	61.66	3.61941	10.5364	0.369801	63.25	14.2787	0.35	1.11
2525	86.2	190.7	82.5	23.7	1	54	67.18	6.9581	17.3636	1.0652	68.77	20.1584	0.9	1.26
2526	69.8	188	76.4	19.75	1	53.8	63.48	5.33923	10.8241	0.876051	58.28	15.663	0.73	1.13
2528	106.6	188	102	30.16	1	40.3	61.12	19.2924	35.7551	3.75487	70.19	33.7492	2.84	1.99
2529	89.5	186.9	83.7	25.61	1	65.5	74.51	5.57776	12.652	0.865568	78.38	13.8978	0.61	0.94
2530	70.3	174.3	78	23.14	1	57.6	68.18	4.30339	11.1025	0.659244	58.81	15.8803	0.33	1.01
2531	78.7	186.9	80.3	22.54	1	48.2	63.34	7.77392	18.1	1.29319	59.52	23.3201	2.22	2.69
2532	66.8	178.1	74.6	21.06	1	49.5	59.79	4.86711	11.8159	0.761093	55.03	17.6764	0.4	1.53
2533	83.2	184.6	88.5	24.42	1	52	65.35	9.3576	18.9323	1.79614	65.49	22.4252	0.61	3.33
2534	73.1	184.7	76.9	21.44	1	54.4	65.44	5.1611	12.6423	0.759674	60.97	17.1737	0.16	0.77
2535	68.1	176.5	77.8	21.86	1	57.6	71.85	5.68821	13.7136	0.927129	55.67	19.7642	0.36	1.46
2537	68.7	182	71.6	20.74	1	60.3	67.81	3.19065	8.24397	0.490115	61.79	11.7718	0.96	1.38
2538	81.2	187.3	86.6	23.15	1	61.3	74.44	6.99605	14.2453	1.12221	66.23	17.7013	0.53	0.32
2539	71.2	190.2	78.8	19.68	1	53	65.05	5.82175	12.5955	0.96462	58.57	17.6996	0.3	1.73
2540	75.5	184.1	79	22.27	1	57.9	63.01	2.81543	7.88227	0.362016	68.08	10.3765	0.27	1.92
2541	65.8	181.6	76.8	19.95	1	56	66.98	4.59905	11.4717	0.676195	55.69	17.0814	1.15	1.41
2542	78.2	194	80.5	20.78	1	59.6	71.15	4.84153	11.7758	0.672466	66.2	15.1027	0.24	2.06
2543	91.9	174.9	93.8	30.04	1	47.5	64.11	14.1446	25.9228	2.62497	68.32	27.5061	1.87	4.11
2544	84.3	178	86.4	26.6	1	52.9	68.56	7.84007	19.2029	1.33386	65.63	22.6353	0.77	1.05
2545	88.7	182.9	87.8	26.51	1	47.3	66.65	10.7148	25.5596	1.76347	63.31	28.7601	0.41	2.71
2546	73.7	192.4	75.3	19.91	1	54.3	67.56	5.71976	14.4469	0.856073	59.51	19.5353	0.84	2
2547	83.9	186.7	85.5	23.92	1	50.1	70.59	12.0063	23.7002	2.28926	59.64	28.4374	0.76	0.75
2548	77.3	180.9	78.2	23.62	1	57.6	63.55	3.20815	8.55681	0.368478	69.71	10.9336	0.36	0.71
2549	82.9	192.1	77.5	22.47	1	46	56.34	6.10396	15.2503	0.888557	67.98	18.3237	0.22	1.36
2550	86	184.8	87.2	25.18	1	52.2	65.99	8.78151	18.5876	1.39703	67.74	21.531	0.39	1.69
3002	67.1	161	83.1	25.89	0	31.4	54.82	12.9054	28.8006	2.14146	39.58	42.1162	6.99	3.13
3003	56.5	170.4	70.1	19.46	0	37.1	52.73	6.39605	16.8465	0.848524	39.82	29.7267	1.1	1.57
3004	69.1	162.5	86.7	26.17	0	33.2	55.78	14.0613	27.2935	2.52765	41.41	39.7259	1.62	1.58
3005	55.9	164.9	68.6	20.55	0	38.2	54.53	6.87924	16.3365	0.943815	39.43	29.2939	0.4	1.98
3006	73	163.2	82.3	27.42	0	35.4	55.61	10.7489	25.7119	1.77652	46.4	35.6566	4.63	0.99
3007	63.9	160.9	72.1	24.68	0	33.4	55.5	12.0547	25.4371	2.20635	38.2	39.9723	7.09	3.86
3009	61	165.9	70.3	22.16	0			8.33439	18.9643	1.18277	41.68	31.2725	0.3	1.97
3011	98.1	177.4	92.1	31.18	0	36	60.2	18.0928	38.3569	3.49734	58.31	39.6799	0.43	3.05
3018	66.3	168.9	74.4	23.24	0	34.8	54.85	9.85497	22.5609	1.70755	42.85	34.4929	0.61	1.74
3020	89.6	177.3	89.3	28.5	0	35	58.25	16.0863	34.7336	2.67767	54.08	39.1091	0.81	0.82
3021	101.7	171.7	106.1	34.51	0	26.9	51.92	25.4483	47.5359	4.33632	53.36	47.1159	6.93	3.14
3022	51.8	163.4	66.6	19.39	0	40.1	51.81	5.17314	11.2395	0.77108	40.53	21.7107	0.32	2.37
3024	90.1	166.4	96.3	32.54	0	30.4							7.77	2.56
3025	62.9	175.4	72.1	20.45	0	32.9	44.4	7.11384	16.0278	1.07156	46.4	25.6757	0.5	1.4
3028	92.3	169.5	90.7	32.13	0	31.9	64.3	20.0529	44.8894	3.75822	45.41	49.7116	1.36	2.89
3045	52.5	168	79.8	18.61	0	37.9	55.9	6.50767	16.2375	0.922808	35.96	31.1101	0.37	2.25
3046	80.7	165	90.4	29.64	0	35.4	62.69	14.4274	34.3796	2.61261	45.46	43.0596	0.77	1.75
3047	59.5	167.6	64.7	21.19	0	41.4	56.7	6.1395	15.7668	0.890497	43.39	26.6535	0.82	2.45
3048	55.3	159.9	67	21.64	0	46.4	67.36	6.48039	15.9239	1.06071	38.75	29.1257	0.67	1.78
3049	68.2	165.4	78	24.94	0	46.2	68.95	9.36004	22.0447	1.53138	44.81	32.9722	2.39	1.66
3501	64.9	176	80.2	20.95	1	51.3	66.24	7.21316	13.5175	1.18745	50.12	21.2409	0.83	1.64
3502	60.1	175.2	71.2	19.58	1	51	58.05	3.15022	7.97821	0.401439	53.57	12.9621	0.68	1.85
3503	67.7	187.8	69.8	19.2	1	47.1	54.62	3.51482	9.83186	0.405803	58.4	14.4098	0.19	1.82
3504	129.5	176.3	125.6	41.66	1	26.9	51.61	33.1095	58.5709	6.27271	67.24	46.5553	2.64	7.82
3507	64.6	181.7	72.9	19.57	1	49.6	58.97	3.87319	10.3439	0.545488	55.62	15.6805	0.25	2.66
3508	102	182.9	101.4	30.47	1	38.9	55.69	18.1565	31.8205	3.41793	71.47	30.8075	0.53	2.96
3509	54.7	171.1	64.7	18.68	1	56.2	62.68	1.94778	5.30287	0.235105	49.46	9.6842	0.19	1.17
3510	80	185.2	78.7	23.32	1	56.8	65.24	5.47312	11.4282	0.843869	70.35	13.974	0.24	1.08
3512	77.7	177	85.2	24.8	1	36.6	53.86	12.472	25.6702	2.36137	52.17	32.9778	0.98	2.09
3514	68.5	178.3	74.1	21.55	1	57.9	68.93	4.25801	10.1573	0.532173	59.05	14.6769	0.19	1.64
3515	80	177.2	86.1	25.48	1	48.8	64.41	8.92485	20.3811	1.56799	59.77	25.427	1.35	2.29
3516	57.1	169.7	70.8	19.83	1	42.7	54.08	5.23319	12.0615	0.814433	45.49	20.9574	1.26	0.4
3519	56.8	177.1	66.2	18.11	1			3.64203	9.66256	0.500617	47.56	16.8863	0.63	1.24
3521	105.1	177.1	104	33.51	1	30.8	52.18	21.5696	41.7539	4.27048	61.14	40.5796	0.83	5.12
3522	65.5	181.5	74.7	19.88	1	46.3	59.4	6.44052	14.459	1.16132	51.18	22.0286	0.41	7.99
3524	86	183.2	86.2	25.62	1	44.4	62.5	11.8796	24.3773	2.177	61.28	28.459	0.2	1.5
3525	62.5	180.4	75.1	19.2	1	41.2	47.81	3.42446	9.20433	0.461711	53.55	14.6676	3.89	1.47
3526	72.4	174.8	85.2	23.7	1	47.1	64.45	9.27557	19.7524	1.5875	52.91	27.183	0.45	3.15
3528	81	185	86	23.67	1	40	58.81	14.3922	26.1567	2.71009	55.09	32.1948	1	3.81
3529	63.4	175	75	20.7	1	52.2	61.18	3.46203	8.89342	0.529746	54.59	14.0092	0.18	2.35
3531	68.7	184.3	74.2	20.23	1	61.3	68.91	3.54148	8.8564	0.524673	60.8	12.7145	1.36	1.1
3534	66	176.6	74.3	21.16	1	55.8	69.05	5.89638	12.6271	0.838886	53.87	18.9876	0.53	0.89
3535	69.6	175.5	82.3	22.6	1	59.6	72.9	5.78653	12.8487	0.786298	56.52	18.5234	1.94	2.4
3536	65.6	175.1	75.8	21.4	1	55.7	68.73	4.78611	12.8457	0.733274	53.1	19.4785	0.4	1.54
3537	88.2	177.9	100.5	27.86	1	43.8	65.36	16.2293	30.2617	3.26533	59.67	33.6486	0.37	4.16
3538	106.2	176.9	111	33.92	1	44.2	65.72	19.2118	34.1448	3.81061	71.67	32.2698	1.5	2.38
3539	89.8	181.9	97.4	27.14	1	41.3	63.71	15.9565	30.9033	2.72056	59.33	34.2467	0.4	2.7
3540	75	180	83.2	23.16	1	45.6	59.14	8.37279	16.6904	1.41282	60.36	21.661	0.62	2.28
3541	99.4	182.4	94	29.87	1	37.5	58.36	16.6505	34.6755	3.2023	64.25	35.0507	3.1	5.94
3544	71.5	171.1	84.4	24.42	1	45.1	61.04	10.9182	19.4688	1.81307	52.75	26.9577	1.12	2.49
3546	124.3	181.6	112.7	37.7	1	37.3	63.61	27.2116	51.7199	5.95357	73.57	41.2805	2.18	4.83
3547	106.7	175.6	113	34.6	1	37.9	56.55	21.6625	34.5785	4.36485	71.61	32.5621	0.6	4.45
3548	70.1	179.7	79.9	21.7	1	50.3	60.11	5.3527	11.4618	0.882694	59.22	16.2157	3.98	0.92
3549	95.3	183.9	91.6	28.19	1	54	69.16	11.2582	20.515	1.92995	74.9	21.5009	0.23	1.14
